# Supplementary material for: Conventional and Tropism-Modified High-Capacity Adenoviral Vectors Exhibit Similar Transduction Profiles in Human iPSC-Derived Retinal Organoids
Source: Int J Mol Sci. 2024 Dec 24;26(1):55. doi: 10.3390/ijms26010055 (PMC11719574; doi:10.3390/ijms26010055)
Supplement: Supplementary file 1 [file ijms-26-00055-s001.zip]

Archive with 1 entries (1 files):
- ijms-3354670-supplementary.pdf
